# Supplementary material for: Evidence of a Causal Relationship Between Vitamin D Status and Risk of Psoriasis From the UK Biobank Study
Source: Front Nutr. 2022 Jul 25;9:807344. doi: 10.3389/fnut.2022.807344 (PMC9359095; doi:10.3389/fnut.2022.807344)
Supplement: Supplementary file 5 [file Table_5.XLSX]

## Sheet: Sheet1
eTable 5: PhenoScanner traits associated with the 69 SNPs used in the MR studies.
The number of SNPs associated with each trait is indicated next to the trait description. The number of associations of the 69 25OHD SNPs with traits of each category appear in parenthesis next to the trait category description).
Trait category	Phenoscanner trait
serum lipids (N=213 associations with the 25OHD SNPs)	APOA1 apolipoprotein AI 2
	APOA1 assay lipoprotein fraction concentration 2
	APOB apolipoprotein B 1
	HDL cholesterol 2
	HDL cholesterol change with statins 2
	HDL cholesterol in genotype 1 chronic hepatitis C virus HCV 1
	HDL cholesterol large lipoprotein fraction concentration 2
	HDL cholesterol large lipoprotein fraction concentration in fasting sample 2
	HDL cholesterol lipoprotein fraction concentration 2
	HDL cholesterol lipoprotein fraction concentration by NMR 2
	HDL cholesterol lipoprotein fraction concentration by NMR in fasting sample 1
	HDL cholesterol mean size lipoprotein fraction concentration 2
	HDL cholesterol mean size lipoprotein fraction concentration in fasting sample 2
	HDL cholesterol median HDL cholesterol 1
	HDL cholesterol medium lipoprotein fraction concentration 1
	HDL cholesterol modeled HDL cholesterol 1
	HDL cholesterol small lipoprotein fraction concentration in fasting sample 1
	IDL total lipoprotein fraction concentration 1
	IDL total lipoprotein fraction concentration in fasting sample 1
	LDL cholesterol change with statins 1
	LDL cholesterol female 1
	LDL cholesterol large lipoprotein fraction concentration 1
	LDL cholesterol large lipoprotein fraction concentration in fasting sample 1
	LDL cholesterol male 1
	LDL cholesterol mean size lipoprotein fraction concentration 2
	LDL cholesterol mean size lipoprotein fraction concentration in fasting sample 2
	LDL cholesterol response to statins absolute change in LDL cholesterol 1
	LDL cholesterol small lipoprotein fraction concentration 2
	LDL cholesterol small lipoprotein fraction concentration in fasting sample 2
	LDL cholesterol total lipoprotein fraction concentration in fasting sample 1
	High density lipoprotein 7
	Lipid metabolism phenotypes 1
	Lipid traits 1
	Lipoprotein associated phospholipase A2 activity change in response to darapladib treatment in cardiovascular disease 1
	Lipoprotein associated phospholipase A2 activity Lp2 1
	Low density lipoprotein 9
	Low high density lipoprotein cholesterol levels 1
	Lp2 mass 1
	Self-reported high cholesterol 10
	Total cholesterol 11
	Treatment with atorvastatin 9
	Treatment with cholesterol lowering medication 2
	Treatment with ezetimibe 5
	Treatment with ezetrol 10mg tablet 2
	Treatment with lipitor 10mg tablet 5
	Treatment with rosuvastatin 4
	Treatment with simvastatin 8
	Triglycerides 7
	Triglycerides lipoprotein fraction 1
	VLDL cholesterol small lipoprotein fraction concentration 1
	VLDL cholesterol small lipoprotein fraction concentration in fasting sample 1
	VLDL cholesterol total lipoprotein fraction concentration 1
	VLDL cholesterol total lipoprotein fraction concentration in fasting sample 1
	Medication for cholesterol, blood pressure or diabetes: cholesterol lowering medication 9
	Total cholesterol change with statins 1
body composition (N=250 associations with the 25OHD SNPs)	Arm fat mass left 7
	Arm fat mass right 7
	Arm fat percentage left 5
	Arm fat percentage right 5
	Arm fat-free mass left 6
	Arm fat-free mass right 6
	Arm predicted mass left 7
	Arm predicted mass right 5
	Body fat percentage 4
	Body mass index 11
	Body mass index adjsuted for physical activity in males 1
	Body mass index adjusted for smoking 3
	Body mass index adjusted for smoking in males 2
	Body mass index females 1
	Body mass index in female non-smokers 1
	Body mass index in females 1
	Body mass index in females greater than 50 years of age 1
	Body mass index in male non-smokers 1
	Body mass index in males greater than 50 years of age 1
	Body mass index in non-smokers 2
	Body mass index males 1
	Impedance of arm left 9
	Impedance of arm right 9
	Impedance of leg left 7
	Impedance of leg right 9
	Impedance of whole body 8
	Leg fat mass left 5
	Leg fat mass right 4
	Leg fat percentage left 2
	Leg fat percentage right 2
	Leg fat-free mass left 7
	Leg fat-free mass right 7
	Leg predicted mass left 7
	Leg predicted mass right 7
	Obesity class 1 1
	Trunk fat mass 5
	Trunk fat percentage 5
	Trunk fat-free mass 7
	Trunk predicted mass 7
	Comparative body size at age 10 4
	Whole body fat mass 3
	Whole body water mass 7
	Whole body fat-free mass 7
