# Supplementary material for: Evidence of a Causal Relationship Between Vitamin D Status and Risk of Psoriasis From the UK Biobank Study
Source: Front Nutr. 2022 Jul 25;9:807344. doi: 10.3389/fnut.2022.807344 (PMC9359095; doi:10.3389/fnut.2022.807344)
Supplement: Supplementary file 6 [file Table_6.XLSX]

## Sheet: Sheet1
eTable 6: Horizontal pleiotropy assessment using MR-PRESSO for the vitamin D-psoriasis
global test: detection of horizontal pleiotropy ; outlier-test: correction of horizontal pleiotropy via outlier removal; distortion test: testing of significant distortion in the causal estimates before and after outlier removal
Main MR results before and after outlier removal (n=1)
MR Analysis	Causal Estimate	Sd	T-stat	P-value	global test RSSobs	global test p-value	distortion coefficient	distortion test p-value
Raw	-0.00103911	0.0011211	-0.926871	0.357272	106.66	0.006	-19.1631	0.741
Outlier-corrected	-0.00087201	0.00107166	-0.813698	0.4187
Pleiotropy coefficients per SNP
SNP	RSSobs	Pvalue
rs6698680	3.57118e-08	1
rs3750296	1.87928e-07	1
rs7519574	2.62276e-08	1
rs56044892	3.04617e-08	1
rs2934744	1.06387e-07	1
rs7528419	7.68993e-09	1
rs3768013	1.41177e-07	1
rs144613541	5.76609e-07	0.138
rs11264360	1.46585e-07	1
rs867772	8.62947e-10	1
rs10127775	8.7757e-12	1
rs12997242	1.80617e-08	1
rs11127048	7.10502e-09	1
rs6724965	3.6296e-08	1
rs7569755	4.09574e-08	1
rs1047891	2.4315e-08	1
rs2011425	7.01684e-08	1
rs7650253	1.36333e-08	1
rs1972994	2.5339e-08	1
rs6438900	7.95642e-09	1
rs6773343	7.24726e-08	1
rs78649910	2.83046e-08	1
rs7699711	1.42079e-07	1
rs11723621	2.30852e-08	1
rs58073039	1.62196e-08	1
rs7718395	9.39742e-08	1
rs3822868	5.67041e-07	0.897
rs111529171	1.76391e-08	1
rs1011468	1.23902e-07	1
rs1858889	3.0064e-10	1
rs804280	4.22511e-07	0.138
rs34726834	1.26605e-08	1
rs7828742	2.22e-08	1
rs10818769	6.96685e-10	1
rs532436	2.60298e-07	1
rs10887718	2.62981e-08	1
rs10832289	1.33532e-09	1
rs523583	2.18519e-08	1
rs12803256	9.13229e-08	1
rs1149605	6.79926e-08	1
rs964184	5.22946e-12	1
rs2847500	1.22084e-06	<0.069
rs12317268	2.60439e-08	1
rs9668081	3.05374e-09	1
rs10859995	1.19133e-09	1
rs8018720	1.76197e-09	1
rs261291	2.61502e-08	1
rs1800588	2.51732e-08	1
rs17765311	1.29393e-08	1
rs62007299	1.04467e-07	1
rs8063706	3.45955e-07	1
rs77924615	2.85733e-08	1
rs71383766	5.17967e-07	0.276
rs1800775	1.70757e-08	1
rs2909218	3.76978e-07	1
rs8091117	3.34184e-08	1
rs2037511	1.1223e-07	1
rs57631352	9.21024e-08	1
rs73015021	2.10187e-07	1
rs58542926	9.18584e-10	1
rs3814995	3.78425e-08	1
rs157595	1.30473e-07	1
rs112285002	1.88975e-08	1
rs10426	1.97732e-07	1
rs8103262	4.63433e-08	1
rs6127099	1.67497e-08	1
rs2229742	1.21544e-09	1
rs2074735	5.18527e-07	1
rs960596	3.92245e-09	1
