# Supplementary material for: Evidence of a Causal Relationship Between Vitamin D Status and Risk of Psoriasis From the UK Biobank Study
Source: Front Nutr. 2022 Jul 25;9:807344. doi: 10.3389/fnut.2022.807344 (PMC9359095; doi:10.3389/fnut.2022.807344)
Supplement: Supplementary file 7 [file Table_7.xlsx]

## Sheet: Sheet1
eTable 7: List of the 69 conditionally independent common variants used as instruments in the Mendelian randomization studies
Variants indicated with asterisks were replaced by proxies for their effects on Psoriasis
CONDITIONALLY INDEPENDENT COMMON VARIANT							25OHD GWAS META-ANALYSIS (N=443,734)					Psoriasis GWAS (5,314 cases/457,619 controls)
RSID	CHR	BP		EA	NEA	EAF	β	SE	P	VAR.J	F	β	SE	P
rs6698680	1	2329661		G	A	0.464195	-0.011928	0.001947	8.99189e-10	7.07738e-05	37.53	-0.000176058	0.000221965	0.43
rs3750296	1	17559656		C	G	0.341423	-0.020818	0.002042	2.08945e-24	0.000194898	103.931	-0.000408822	0.000232805	0.0790005
rs7519574	1	34726552		G	A	0.818306	-0.016991	0.002536	2.08532e-11	8.58468e-05	44.887	0.000179156	0.000287903	0.53
rs56044892	1	41830086		C	T	0.7893	-0.015388	0.00244	2.8531e-10	7.87591e-05	39.771	-0.000158534	0.000278122	0.57
rs2934744*	1	63048045		A	C	0.643546	-0.022405	0.002119	3.95946e-26	0.000230305	111.791	-0.000300916	0.0002314	0.19
rs7528419	1	109817192		A	G	0.775042	-0.019031	0.002321	2.41423e-16	0.000126293	67.228	0.000107072	0.000265923	0.69
rs3768013	1	150815411		A	G	0.369605	-0.01488	0.002011	1.369e-13	0.000103178	54.747	0.000390014	0.000229071	0.089
rs144613541*	1	152270875		A	G	0.709015	-0.015413	0.002244	6.4863e-12	9.80235e-05	47.175	-0.000741344	0.00023954	0.002
rs11264360	1	155284586		T	A	0.24292	-0.018008	0.002286	3.33955e-15	0.00011928	62.052	0.000400082	0.000260302	0.12
rs867772	1	220972343		G	A	0.681808	-0.013838	0.002091	3.64371e-11	8.3086e-05	43.794	-1.4746e-05	0.000238225	0.95
rs10127775	1	230295789		A	T	0.395357	-0.011801	0.001997	3.43431e-09	6.65819e-05	34.919	1.5425e-05	0.000226528	0.95
rs12997242	2	21381177		A	G	0.437687	-0.012512	0.001972	2.22675e-10	7.70593e-05	40.255	-0.000120515	0.000223106	0.59
rs11127048*	2	27752463		G	A	0.383431	-0.018107	0.002038	6.40987e-19	0.000155021	78.934	-6.5157e-05	0.000226999	0.77
rs6724965	2	101440151		G	A	0.171608	-0.016541	0.002573	1.28715e-10	7.77906e-05	41.326	-0.000172327	0.000292313	0.56
rs7569755	2	118648261		G	A	0.707626	-0.013923	0.002142	8.032e-11	8.02118e-05	42.248	-0.000187292	0.000244255	0.44
rs1047891	2	211540507		A	C	0.316449	-0.014168	0.002088	1.15733e-11	8.68404e-05	46.04	-0.000140946	0.00023773	0.55
rs2011425	2	234627608		G	T	0.07939	-0.046356	0.00361	9.66218e-38	0.000314111	164.884	0.000309986	0.000410033	0.450001
rs7650253*	3	49431160		T	A	0.310316	-0.014562	0.002282	1.75655e-10	9.07667e-05	40.718	0.000131977	0.000239626	0.58
rs1972994	3	85631142		T	A	0.64702	-0.017509	0.002036	7.99211e-18	0.00014003	73.952	-0.0001397	0.000231939	0.55
rs6438900	3	125148287		C	G	0.739294	-0.013584	0.002221	9.58547e-10	7.11301e-05	37.406	0.000103525	0.000253197	0.68
rs6773343	3	141825598		C	T	0.279768	-0.01268	0.002171	5.20049e-09	6.47946e-05	34.111	-0.000255098	0.000247917	0.3
rs78649910	4	3482213		A	T	0.110004	-0.018331	0.003122	4.31722e-09	6.57959e-05	34.474	0.000186596	0.000356648	0.6
rs7699711*	4	69947596		T	G	0.454848	-0.02864	0.001949	6.96908e-49	0.00040678	215.925	-0.000341564	0.0002217	0.12
rs11723621	4	72615362		G	A	0.291123	-0.18693	0.002121	3.0E-1443	0.0144223	7767.06	0.000273412	0.000243337	0.26
rs58073039	4	88287363		G	A	0.298368	-0.014119	0.002109	2.162e-11	8.34641e-05	44.816	0.000141555	0.000241106	0.56
rs7718395	5	118652574		C	G	0.680478	-0.012632	0.002096	1.67323e-09	6.93888e-05	36.32	0.000319326	0.00023926	0.18
rs3822868*	6	131934986		A	G	0.164971	-0.021918	0.002745	1.40865e-15	0.000132355	63.753	0.000772546	0.000297812	0.00949992
rs111529171	7	21571932		C	G	0.216376	-0.015488	0.002369	6.24388e-11	8.13462e-05	42.741	0.000148065	0.000269546	0.58
rs1011468	7	104613791		A	G	0.475748	-0.013795	0.001946	1.35182e-12	9.49272e-05	50.25	0.000365405	0.000221611	0.0990011
rs1858889	7	107117447		A	C	0.49916	-0.012836	0.001942	3.8515e-11	8.23812e-05	43.686	-3.78186e-06	0.00022119	0.99
rs804280	8	11612698		C	A	0.418041	-0.013033	0.001978	4.42862e-11	8.26476e-05	43.413	-0.000634722	0.000223944	0.00460002
rs34726834	8	25889606		C	T	0.746385	-0.013824	0.002239	6.65057e-10	7.23495e-05	38.119	0.000126792	0.000255305	0.62
rs7828742	8	116960729		G	A	0.596853	-0.02193	0.00199	3.05718e-28	0.00023144	121.437	0.000170722	0.000227099	0.450001
rs10818769	9	125719923		G	C	0.856966	-0.016972	0.00287	3.34733e-09	7.06153e-05	34.969	-8.66886e-06	0.000318613	0.98
rs532436	9	136149830		A	G	0.184388	-0.015051	0.002515	2.17065e-09	6.81361e-05	35.813	0.000524629	0.000284484	0.0649995
rs10887718	10	82042624		T	C	0.527362	-0.012476	0.001946	1.44474e-10	7.75922e-05	41.1	-0.000149311	0.00022149	0.5
rs10832289	11	14669496		T	A	0.410173	-0.068522	0.001965	2.02878e-266	0.00227186	1215.95	0.000106398	0.000224579	0.64
rs523583	11	66070146		A	C	0.530781	-0.012174	0.001963	5.58451e-10	7.38223e-05	38.46	-0.000137193	0.000223795	0.54
rs12803256	11	71132868		A	G	0.229384	-0.100325	0.002325	1.3E-378	0.00355836	1861.88	-0.000163147	0.000264225	0.54
rs1149605	11	76485216		T	C	0.828547	-0.01928	0.002577	7.34412e-14	0.00010561	55.971	0.000279616	0.000294495	0.34
rs964184	11	116648917		G	C	0.136453	-0.03977	0.002858	5.11267e-44	0.000372744	193.627	3.93059e-05	0.000324858	0.9
rs2847500	11	120114421		A	G	0.124391	-0.021129	0.002949	7.78993e-13	9.72494e-05	51.332	0.00112323	0.000335738	0.000819993
rs12317268	12	21352541		G	A	0.151589	-0.018528	0.002717	9.14941e-12	8.83001e-05	46.501	0.000180626	0.000308087	0.56
rs9668081*	12	38602911		C	T	0.52942	-0.0116	0.001988	5.37873e-09	6.70471e-05	34.046	6.75988e-05	0.000221889	0.760001
rs10859995	12	96375682		C	T	0.581322	-0.039396	0.001971	7.02959e-89	0.000755494	399.495	6.85747e-06	0.00022422	0.98
rs8018720	14	39556185		C	G	0.820235	-0.031949	0.002546	4.0407e-36	0.000301015	157.463	-8.30852e-06	0.000289752	0.98
rs261291	15	58680178		C	T	0.35583	-0.022414	0.002033	2.89242e-28	0.000230309	121.547	0.000183382	0.000231184	0.43
rs1800588	15	58723675		T	C	0.21461	-0.029769	0.002366	2.65246e-36	0.00029874	158.299	0.000188225	0.000268402	0.48
rs17765311	15	63789952		C	A	0.344611	-0.01515	0.002047	1.35087e-13	0.000103677	54.773	0.000128955	0.00023304	0.58
rs62007299	15	77711719		A	G	0.709377	-0.014437	0.002145	1.69039e-11	8.59391e-05	45.298	-0.000307803	0.000244024	0.21
rs8063706	16	11909552		A	T	0.727172	-0.012968	0.002198	3.63702e-09	6.67271e-05	34.807	-0.00057337	0.000249018	0.021
rs77924615	16	20392332		A	G	0.197773	-0.015792	0.002464	1.4639e-10	7.9135e-05	41.075	0.000185217	0.00028088	0.51
rs71383766*	16	30930233		G	A	0.580426	-0.012569	0.002065	1.15274e-09	7.69461e-05	37.046	-0.000704243	0.000225132	0.00179999
rs1800775	16	56995236		A	C	0.486317	-0.016619	0.00195	1.56059e-17	0.000137992	72.631	-0.000112383	0.000221275	0.61
rs2909218	17	66464546		C	T	0.207256	-0.016894	0.002418	2.81295e-12	9.37854e-05	48.813	-0.000594422	0.000275436	0.0309999
rs8091117*	18	28919794		A	C	0.065396	-0.024071	0.003943	1.02966e-09	7.08267e-05	37.266	-0.000157375	0.000416338	0.709999
rs2037511	18	61366207		G	A	0.834609	-0.016025	0.002618	9.29404e-10	7.08959e-05	37.466	-0.000317592	0.000296972	0.28
rs57631352	19	4338173		G	A	0.297255	-0.012866	0.002128	1.48438e-09	6.91583e-05	36.553	0.000316283	0.000242288	0.19
rs73015021	19	11192915		A	G	0.878969	-0.023034	0.002983	1.14737e-14	0.000112886	59.623	-0.000432869	0.00034102	0.2
rs58542926	19	19379549		C	T	0.924153	-0.032488	0.00367	8.57215e-19	0.000147965	78.36	3.08567e-06	0.000420951	0.99
rs3814995	19	36342212		T	C	0.31224	-0.014733	0.002109	2.83287e-12	9.32262e-05	48.799	0.000209495	0.00023879	0.38
rs157595	19	45425460		G	A	0.614127	-0.015581	0.00205	2.95017e-14	0.00011506	57.765	0.000376452	0.000232816	0.11
rs112285002*	19	48374320		C	T	0.840471	-0.060321	0.002701	1.77296e-110	0.00097573	498.733	0.000195309	0.000298595	0.51
rs10426	19	51517798		G	A	0.786629	-0.025226	0.002382	3.30671e-26	0.000213615	112.148	0.00046755	0.000269857	0.0830004
rs8103262	19	53065814		T	C	0.694996	-0.012519	0.002114	3.18148e-09	6.64442e-05	35.068	0.000228274	0.000240775	0.34
rs6127099	20	52731402		T	A	0.279034	-0.036797	0.002219	9.29648e-62	0.000544787	274.973	0.000165605	0.000252111	0.51
rs2229742	21	16339172		C	G	0.103928	-0.025738	0.00319	7.12612e-16	0.000123383	65.095	6.17355e-05	0.000363651	0.87
rs2074735*	22	31535872		G	C	0.935803	-0.027256	0.003969	6.54646e-12	8.92593e-05	47.157	0.000745835	0.000429569	0.0830004
rs960596	22	41393520		C	T	0.660412	-0.012414	0.002076	2.23455e-09	6.91227e-05	35.756	7.49661e-05	0.000234881	0.75
RSID	Reference SNP cluster ID
CHR	Chromosome
BP	Base pair position of the variant according to human reference sequence (GRCh37), Hg19
EA	Effect allele
NEA	Non-effect allele
N	Sample size
EAF	Effect allele frequency
β	Per allele effect
SE	Standard error of the β
P	Strength of evidence against the null hypothesis of no association between variant and outcome
VAR.J	Proportion of variance explained by the variant
GENE	The name of the closest gene to the variant
FUNCTION	Functional annotation of the variant
PhenoScanner link	Link to the Phenoscanner page for the variant
N of PhenoScanner associations	Number of PhenoScanner associations of the 25OHD SNP with traits at p<0.001
N of associations with lipid traits	Number of PhenoScanner associations of the 25OHD SNP with lipid traits at p<0.001
N of associations with blood cell traits	Number of PhenoScanner associations of the 25OHD SNP with blood cell traits at p<0.001
N of associations with body composition traits	Number of PhenoScanner associations of the 25OHD SNP withbody composition traits at p<0.001
N of associations with diabetes traits	Number of PhenoScanner associations of the 25OHD SNP with diabetes traits at p<0.001
*	The following proxys were used in the type 1 diabetes GWAS: rs1629122 for rs2934744(r2=1.0); rs11204972 for rs144613541 (r2=0.97);rs780094 for rs11127048 (r2=0.90);rs6446277 for rs 7650253 (r2=0.72);rs7680709 for rs7699711 (r2=1.0);rs2608953 for rs3822868 (r2=0.99);rs296369 for rs112285002 (r2=1.0); rs7301806 for rs9668081 (r2=1.0);rs13336347 for rs71383766(r2=0.97);rs72927192 for rs8091117(r2=0.…
